# Supplementary material for: Intact Proviral DNA Analysis of the Brain Viral Reservoir and Relationship to Neuroinflammation in People with HIV on Suppressive Antiretroviral Therapy
Source: Viruses. 2023 Apr 20;15(4):1009. doi: 10.3390/v15041009 (PMC10142371; doi:10.3390/v15041009)
Supplement: Supplementary file 1 [file viruses-15-01009-s001.zip]

Archive with 3 entries (3 files):
- Supplemental Figure S1.pdf
- Supplemental Table S1.pdf
- Supplemental Table S2_rev.xlsx
