# Supplementary material for: Intact Proviral DNA Analysis of the Brain Viral Reservoir and Relationship to Neuroinflammation in People with HIV on Suppressive Antiretroviral Therapy
Source: Viruses. 2023 Apr 20;15(4):1009. doi: 10.3390/v15041009 (PMC10142371; doi:10.3390/v15041009)
Supplement: Supplementary file 1 [file viruses-15-01009-s001.zip › Supplemental Table S2_rev.xlsx]

## Sheet: Table_78gene_FC
Supplemental Table S2. Differential expression analysis of 78 genes mapping to interferon response, stress response, oxidative phosphorylation, MHC-I upregulation, and cell-type marker clusters identified in Solomon et al [1]
				28 HIV+ vs. 20 HIV-			16 HIV+ IPD > 5 cps/106 cells vs. 20 HIV-			12 HIV+ IPD <= 5 cps/106 cells vs. 20 HIV-			16 HIV+ IPD > 5 cps vs. 12 HIV+ IPD <= 5 cps/106 cells
Gene Symbol	Gene Title	Gene Functional Category	Accession	FC	p*	FDR	FC	p*	FDR	FC	p*	FDR	FC	p*	FDR
ATF4	ATF4 - activating transcription factor 4[ Homo sapiens ]	Stress Response	NM_001675.2	1.39073	0.00626501	0.0305419	1.45815	0.0143169	0.0697949	1.30084	0.143881	0.400812	1.12093	0.520151	0.965995
BST2	bone marrow stromal cell antigen 2	IFN Response	NM_004335.2	1.55301	0.00277168	0.0196537	1.61803	0.00531556	0.0518268	1.46632	0.0895673	0.349313	1.10347	0.608186	0.948769
CASP1	Homo sapiens caspase 1, apoptosis-related cysteine peptidase (CASP1), RefSeqGene on chromosome 11	Stress Response	NM_001223.3	1.7859	0.000241604	0.0188451	2.00355	0.00196267	0.0510293	1.4957	0.0285184	0.278055	1.33954	0.129844	0.675189
CCL2	chemokine (C-C motif) ligand 2	Myeloid cells	NM_002982.3	1.75074	0.122878	0.168149	2.29994	0.0813089	0.124355	1.01846	0.959294	0.971752	2.25824	0.0865465	0.613693
CCL5	chemokine (C-C motif) ligand 5	T cells	NM_002985.2	1.70625	0.00178177	0.0138978	1.79103	0.0178848	0.073422	1.59321	0.0124659	0.972337	1.12417	0.563388	0.97654
CD14	CD14 molecule	Myeloid cells	NM_000591.2	1.29067	0.317605	0.364311	1.43215	0.165685	0.201929	1.10202	0.802413	0.894118	1.29958	0.420791	1
CD163	CD163 molecule	Myeloid cells	NM_004244.4	1.44077	0.344487	0.38942	2.06194	0.141208	0.186681	-1.6325	0.168581	0.375694	3.36611	0.0440899	0.491288
CD3D	CD3d molecule, delta (CD3-TCR complex)	T cells	NM_000732.4	1.2356	0.355822	0.396488	1.43961	0.161887	0.200431	-1.03778	0.904777	0.966748	1.49399	0.182384	0.748732
CD68	CD68 molecule	Myeloid cells	NM_001251.2	1.39051	0.0535786	0.0971891	1.54283	0.0498532	0.10233	1.18742	0.393254	0.601447	1.29931	0.232697	0.864302
CD8A	CD8a molecule	T cells	NM_001768.5	1.53962	0.0127457	0.0451894	1.7378	0.00672431	0.0582773	1.27538	0.307105	0.532315	1.36257	0.145828	0.710914
CD8B	CD8b molecule	T cells	NM_004931.3	1.11794	0.606792	0.631064	1.20738	0.405224	0.438993	-1.00131	0.996388	0.996388	1.20896	0.447165	1
CGAS	Mab-21 domain containing 1	IFN Response	NM_138441.2	1.34105	0.0286923	0.063943	1.4743	0.0234019	0.0829704	1.16338	0.430433	0.589014	1.26725	0.240863	0.530925
CHOP	Homo sapiens DNA-damage-inducible transcript 3 (DDIT3), RefSeqGene on chromosome 12	Stress Response	NM_001195054.1	1.51366	0.0440392	0.0880784	1.92113	0.0227042	0.0885462	-1.03052	0.851506	0.922465	1.97977	0.0204202	0.663634
CXCL10	chemokine (C-X-C motif) ligand 10	IFN Response	NM_001565.1	5.93301	0.0145404	0.0436212	8.03416	0.0427649	0.101081	3.13148	0.0274062	0.305383	2.56561	0.153146	1
CXCL11	chemokine (C-X-C motif) ligand 11	IFN Response	NM_005409.4	1.60959	0.0179641	0.0467068	1.55747	0.077982	0.121652	1.6791	0.0674533	0.292298	-1.07809	0.76847	0.977986
CYBB	cytochrome b-245, beta polypeptide	Myeloid cells	NM_000397.3	1.3967	0.097707	0.141132	1.55586	0.0521784	0.104357	1.18448	0.588208	0.716878	1.31355	0.338534	1
DNAJA1	DnaJ (Hsp40) homolog, subfamily A, member 1	Stress Response	NM_001539.2	1.2798	0.242474	0.290969	1.4028	0.153033	0.198943	1.1158	0.694091	0.808046	1.25722	0.364876	0.952459
DNAJB1	DnaJ (Hsp40) homolog, subfamily B, member 1	Stress Response	NM_006145.1	2.61454	0.0505434	0.0938663	2.95686	0.0736025	0.122149	2.15811	0.375891	0.58639	1.37012	0.622762	0.936541
FCGR1A	Fc fragment of IgG, high affinity Ia, receptor (CD64)	Myeloid cells	NM_000566.3	1.85526	0.0225064	0.0531969	1.9587	0.0301297	0.0870413	1.71735	0.127641	0.414834	1.14054	0.624361	0.568979
FCGR2A	Fc fragment of IgG, low affinity IIa, receptor (CD32)	Myeloid cells	NM_021642.3	1.39885	0.0578362	0.100249	1.71001	0.0245193	0.0831522	-1.01629	0.92877	0.96592	1.73787	0.0291784	0.955495
FCGR3A	Fc fragment of IgG, low affinity IIIa, receptor (CD16a)	Myeloid cells	NM_000569.6	1.47751	0.0707917	0.110435	1.65137	0.059749	0.113669	1.24569	0.426007	0.593367	1.32567	0.293998	0.989069
GZMA	granzyme A (granzyme 1, cytotoxic T-lymphocyte-associated serine esterase 3)	T cells	NM_006144.2	1.24308	0.435424	0.471709	1.33771	0.372964	0.421612	1.11692	0.747265	0.857157	1.19768	0.583297	1
HLA-A	major histocompatibility complex, class I, A	MHC-I	NM_002116.5	1.26844	0.00676149	0.0310233	1.253	0.0476656	0.103275	1.28902	0.0531345	0.276299	-1.02875	0.834359	1
HLA-B	major histocompatibility complex, class I, B	MHC-I	NM_005514.6	1.23352	0.0179569	0.0482978	1.24695	0.0277171	0.0831514	1.21561	0.157051	0.371211	1.02578	0.845624	0.966768
HLA-C	major histocompatibility complex, class I, C	MHC-I	NM_002117.4	1.13022	0.220099	0.276899	1.08837	0.506158	0.533518	1.18602	0.229594	0.459188	-1.08972	0.594934	0.983055
HLA-DPA1	major histocompatibility complex, class II, DP alpha 1	Myeloid cells	NM_033554.2	1.09651	0.566991	0.597639	1.15897	0.444875	0.475346	1.01323	0.95429	0.979403	1.14383	0.592354	0.997724
HLA-DPB1	major histocompatibility complex, class II, DP beta 1	Myeloid cells	NM_002121.4	1.12162	0.374148	0.411036	1.13972	0.375793	0.418741	1.09749	0.643191	0.771829	1.03848	0.85702	1
HLA-DQB1	major histocompatibility complex, class II, DQ beta 1	Myeloid cells	NM_002123.3	1.63072	0.0478734	0.0910762	1.78769	0.0353712	0.0919651	1.42142	0.296606	0.525802	1.25768	0.394063	1
HLA-DRA	major histocompatibility complex, class II, DR alpha	Myeloid cells	NM_019111.4	1.2841	0.214178	0.273867	1.39776	0.153931	0.19683	1.13256	0.659773	0.779732	1.23415	0.443526	1
HLA-DRB3	major histocompatibility complex, class II, DR beta 3	Myeloid cells	NM_022555.3	1.34497	0.0652035	0.103793	1.31627	0.160288	0.201653	1.38324	0.134553	0.388709	-1.05088	0.81258	0.935758
HLA-E	major histocompatibility complex, class I, E	MHC-I	NM_005516.4	1.12144	0.24584	0.290538	1.18548	0.114136	0.158975	1.03605	0.794614	0.89826	1.14423	0.299922	0.638759
HMOX1	heme oxygenase (decycling) 1	Stress Response	NM_002133.1	1.56428	0.00306523	0.019924	1.78579	0.00286893	0.0559441	1.26892	0.225846	0.46358	1.40733	0.0818922	1
HSP60	Homo sapiens heat shock 60kDa protein 1 (chaperonin) (HSPD1), RefSeqGene on chromosome 2	Stress Response	NM_002156.4	1.6461	0.0622106	0.101092	1.73012	0.0992061	0.140692	1.53407	0.320632	0.543681	1.1278	0.761088	0.970162
HSP90AA1	HSP90AA1 - heat shock protein 90kDa alpha (cytosolic), class A member 1[ Homo sapiens ]	Stress Response	NM_001017963.2	1.48176	0.101284	0.14364	1.61676	0.0959047	0.138529	1.30175	0.404664	0.584515	1.24199	0.460205	1
HSPA6	heat shock 70kDa protein 6 (HSP70B')	Stress Response	NM_002155.3	10.0374	0.0917282	0.134996	10.3392	0.171254	0.205505	9.63508	0.343198	0.546316	1.07308	0.948938	0.991573
IFI16	interferon, gamma-inducible protein 16	IFN Response	NM_005531.1	1.41458	0.000959502	0.0149682	1.4221	0.0107459	0.0698482	1.40456	0.0170214	0.663836	1.01249	0.92801	0.993892
IFI27	interferon, alpha-inducible protein 27	IFN Response	NM_005532.3	1.72726	0.00830095	0.0323737	1.73908	0.0355247	0.0893846	1.71151	0.0982767	0.348436	1.01611	0.955666	1
IFI35	interferon-induced protein 35	IFN Response	NM_005533.3	1.27567	0.00827798	0.0339833	1.29562	0.0613	0.113843	1.24908	0.0304228	0.263664	1.03726	0.787691	0.986133
IFIH1	interferon induced with helicase C domain 1	IFN Response	NM_022168.2	1.30774	0.014325	0.0446939	1.319	0.0657946	0.114044	1.29273	0.0670949	0.307847	1.02032	0.897634	0.998684
IFIT1	interferon-induced protein with tetratricopeptide repeats 1	IFN Response	NM_001548.3	1.39962	0.0457006	0.0891161	1.51858	0.0455042	0.101409	1.24102	0.420951	0.596985	1.22365	0.448127	1
IFIT2	interferon-induced protein with tetratricopeptide repeats 2	IFN Response	NM_001547.4	1.25292	0.182138	0.23678	1.29002	0.264048	0.307399	1.20346	0.401755	0.602632	1.07192	0.787238	0.740364
IFITM1	interferon induced transmembrane protein 1	IFN Response	NM_003641.3	1.69316	0.00159643	0.0177888	1.88995	0.000971262	0.0378792	1.43077	0.165633	0.379982	1.32093	0.189837	0.994448
IFITM2	interferon induced transmembrane protein 2	IFN Response	NM_006435.2	1.46186	0.00746221	0.0323362	1.51241	0.0140886	0.0784935	1.39446	0.153795	0.386967	1.08458	0.701213	0.538055
IL1B	interleukin 1, beta	Stress Response	NM_000576.2	1.90827	0.0199601	0.0502222	2.47412	0.0248714	0.0808322	1.15381	0.293511	0.532416	2.14429	0.0413888	0.649487
IRF1	interferon regulatory factor 1	IFN Response	NM_002198.1	1.36305	0.0289174	0.0626544	1.55173	0.0319458	0.0859231	1.11148	0.461795	0.621034	1.39609	0.108248	0.977229
IRF7	interferon regulatory factor 7	IFN Response	NM_001572.3	1.48994	0.00164308	0.01424	1.55329	0.0141705	0.0736864	1.40547	0.0217794	0.339758	1.10518	0.538729	0.98158
ISG15	ISG15 ubiquitin-like modifier	IFN Response	NM_005101.3	2.6488	0.000801113	0.0156217	2.92624	0.00907275	0.0707674	2.27888	0.0428051	0.278233	1.28407	0.453037	1
LILRB1	leukocyte immunoglobulin-like receptor, subfamily B (with TM and ITIM domains), member 1	Myeloid cells	NM_001081637.1	1.01781	0.902057	0.913772	1.0182	0.911035	0.922867	1.01728	0.917605	0.967205	1.00091	0.99528	1
LILRB2	leukocyte immunoglobulin-like receptor, subfamily B (with TM and ITIM domains), member 2	Myeloid cells	NM_005874.1	1.28137	0.00906617	0.0336744	1.33688	0.0267029	0.0833131	1.20735	0.0665045	0.324209	1.10728	0.406659	0.958842
LILRB3	leukocyte immunoglobulin-like receptor, subfamily B (with TM and ITIM domains), member 3	Myeloid cells	NM_006864.2	2.0118	0.0310223	0.0653984	2.26225	0.0555495	0.108322	1.67786	0.290062	0.538687	1.34829	0.491714	1
MAG	Homo sapiens myelin associated glycoprotein (MAG), RefSeqGene on chromosome 19	Oligodendrocytes	NM_001199216.1	-1.23847	0.0140405	0.0456317	-1.22711	0.0409759	0.0998788	-1.25394	0.0362324	0.282613	1.02186	0.856037	0.853968
MBP	MBP - myelin basic protein[ Homo sapiens ]	Oligodendrocytes	NM_002385.2	1.18108	0.0766017	0.114902	1.03213	0.744529	0.764121	1.37968	0.0400652	0.284099	-1.33674	0.0730508	0.633107
MOG	Homo sapiens myelin oligodendrocyte glycoprotein (MOG), RefSeqGene on chromosome 6	Oligodendrocytes	NM_001008228.2	-1.12434	0.14596	0.196292	-1.13286	0.184167	0.217652	-1.11317	0.34316	0.557636	-1.01769	0.892809	0.994845
MX1	myxovirus (influenza virus) resistance 1, interferon-inducible protein p78 (mouse)	IFN Response	NM_002462.2	2.16373	0.00161654	0.0157612	2.1627	0.0159998	0.0693326	2.16509	0.0507585	0.304551	-1.00111	0.99721	0.99721
NADSYN1	NAD synthetase 1	OXPHOS/energy metabolism	NM_018161.4	-1.15358	0.240527	0.293142	-1.26745	0.0925463	0.1362	-1.03017	0.818856	0.899588	-1.23033	0.122123	0.680397
NAMPT	nicotinamide phosphoribosyltransferase	Stress Response	NM_005746.2	1.70416	0.0172266	0.0497657	1.95926	0.0435748	0.0999658	1.36404	0.198913	0.41933	1.43636	0.251365	0.852454
NCOR2	Nuclear receptor corepressor 2	OXPHOS/energy metabolism	NM_006312.3	-1.04485	0.540217	0.577218	-1.2086	0.0317281	0.0883855	1.12998	0.0777046	0.318998	-1.36569	0.00059127	0.0461191
NFKB2	nuclear factor of kappa light polypeptide gene enhancer in B-cells 2 (p49/p100)	IFN Response	NM_001077493.1	1.38011	0.0285772	0.0655594	1.36024	0.0632343	0.114704	1.4066	0.147711	0.397291	-1.03408	0.875849	1
NLRC5	NLR family, CARD domain containing 5	MHC-I	NM_032206.4	1.27523	0.0590093	0.100059	1.26103	0.130575	0.178682	1.29418	0.150186	0.390484	-1.02629	0.881368	0.996329
OAS3	2'-5'-oligoadenylate synthetase 3, 100kDa	IFN Response	NM_006187.2	1.9083	0.000556497	0.0144689	1.82368	0.0113413	0.0680477	2.02112	0.02153	0.419836	-1.10826	0.678763	0.980436
OLIG1	OLIG1 - oligodendrocyte transcription factor 1[ Homo sapiens ]	Oligodendrocytes	NM_138983.1	-1.17277	0.161005	0.212854	-1.47553	0.00350382	0.0455497	1.08596	0.4718	0.623736	-1.60237	0.000876071	0.0341668
PARK2	parkin RBR E3 ubiquitin protein ligase	OXPHOS/energy metabolism	NM_004562.2	-1.32081	0.00416079	0.0216361	-1.36229	0.00303621	0.0473648	-1.26927	0.0976864	0.362835	-1.07328	0.665981	0.980123
PRF1	perforin 1 (pore forming protein)	T cells	NM_005041.3	1.71172	0.0381155	0.078237	1.73755	0.0918387	0.137758	1.67729	0.15662	0.38176	1.03593	0.914513	0.990722
PSMB8	proteasome (prosome, macropain) subunit, beta type, 8 (large multifunctional peptidase 7)	MHC-I	NM_004159.4	1.12033	0.280296	0.326315	1.1034	0.377952	0.415215	1.14289	0.329299	0.546496	-1.03579	0.768682	1
PSMB9	proteasome (prosome, macropain) subunit, beta type, 9 (large multifunctional peptidase 2)	MHC-I	NM_002800.4	1.1335	0.0763092	0.116708	1.14538	0.131777	0.177218	1.11765	0.260098	0.494821	1.02481	0.8243	1
SIGLEC1	sialic acid binding Ig-like lectin 1, sialoadhesin	IFN Response	NM_023068.3	2.03568	0.0542716	0.0962087	2.61724	0.0716693	0.121526	1.26026	0.485387	0.631003	2.07674	0.147503	0.676776
SREBF1	Sterol regulatory element binding transcription factor 1	OXPHOS/energy metabolism	NM_001005291.1	-1.33141	0.0596085	0.0989247	-1.54922	0.0102892	0.0729599	-1.12122	0.501833	0.631338	-1.38172	0.0866241	0.563057
SREBF2	Sterol regulatory element binding transcription factor 2	OXPHOS/energy metabolism	NM_004599.2	-1.00834	0.933035	0.933035	-1.13898	0.269703	0.309365	1.14338	0.237893	0.463892	-1.30229	0.040626	0.633765
STAT1	signal transducer and activator of transcription 1, 91kDa	IFN Response	NM_139266.1	1.40522	0.0131699	0.0446632	1.48667	0.0485169	0.102279	1.29661	0.121712	0.412762	1.14658	0.504393	0.959577
STAT3	signal transducer and activator of transcription 3 (acute-phase response factor)	IFN Response	NM_139276.2	1.1156	0.11959	0.166571	1.14809	0.074151	0.120495	1.07229	0.530699	0.657056	1.07069	0.543626	0.9637
TAP1	transporter 1, ATP-binding cassette, sub-family B (MDR/TAP)	MHC-I	NM_000593.5	1.40446	0.000468303	0.0182638	1.42567	0.00410594	0.0457519	1.37617	0.0258711	0.336325	1.03597	0.79034	1
TFAM	transcription factor A, mitochondrial	OXPHOS/energy metabolism	NM_003201.1	1.07759	0.225031	0.27861	1.03216	0.610874	0.635309	1.13817	0.192987	0.418139	-1.1027	0.324609	0.973828
TNFSF10	tumor necrosis factor (ligand) superfamily, member 10	T cells	NM_003810.2	1.55224	0.00374281	0.0224569	1.44349	0.0753661	0.11997	1.69724	0.0191989	0.499172	-1.17578	0.461336	0.946953
TREM1	triggering receptor expressed on myeloid cells 1	Myeloid cells	NM_001242589.1	2.96857	0.0177534	0.0494559	4.07681	0.0232647	0.0864118	1.49091	0.40289	0.592932	2.73445	0.0634356	0.618497
TREM2	triggering receptor expressed on myeloid cells 2	Myeloid cells	NM_018965.2	-1.06847	0.7323	0.751571	-1.00152	0.993895	0.993895	-1.17301	0.499467	0.638663	1.17123	0.417866	1
TXNIP	thioredoxin interacting protein	OXPHOS/energy metabolism	NM_006472.1	-1.27949	0.0222056	0.0541261	-1.28267	0.0652989	0.115757	-1.27529	0.0527109	0.293675	-1.00579	0.971208	0.996766
WARS	Tryptophanyl-TRNA Synthetase	Stress Response	NM_173701.1	1.5733	0.00402478	0.0224238	1.65715	0.0149529	0.0686076	1.4615	0.129633	0.388898	1.13386	0.597721	0.951474
XBP1	Homo sapiens X-box binding protein 1 (XBP1), RefSeqGene on chromosome 22	Stress Response	NM_005080.2	1.49832	0.0010453	0.0135889	1.58131	0.000529825	0.0413264	1.38767	0.129558	0.404222	1.13955	0.466747	0.933493
*: Welch's t test
[1] Solomon, I. H., Chettimada, S., Misra, V., Lorenz, D. R., Gorelick, R. J., Gelman, B. B., Morgello, S., & Gabuzda, D. (2019). White matter abnormalities linked to interferon, stress response, and energy metabolism gene expression changes in older HIV-positive patients on antiretroviral therapy. Molecular Neurobiology, 57(2), 1115–1130. https://doi.org/10.1007/s12035-019-01795-3
